# Supplementary material for: A Re-evaluation of Online Pornography Use in Germany: A Combination of Web Tracking and Survey Data Analysis
Source: Arch Sex Behav. 2023 Aug 29;52(8):3491–503. doi: 10.1007/s10508-023-02666-8 (PMC10703962; doi:10.1007/s10508-023-02666-8)
Supplement: Supplementary file 2 — Supplementary file2 (CSV 277 kb) [file 10508_2023_2666_MOESM2_ESM.csv]

Domain	Number of total visits	Category		Category1	Explanation
xhamster.com	383056	Video portal		Video portal	„Porn Tube“
planetromeo.com	337334	Casual dating		Webcam portal	Webcam-Tube
chaturbate.com	288119	Webcam portal		Casual dating	Website aims at casual dating or dating in general (grey area with prostitution)
pornhub.com	263529	Video portal		Distributor	Webpage who just publishes the links of different content providers
poppen.de	150928	Casual dating		Producers website	Original porn-content producers
joyclub.de	140579	Casual dating		Photoportal	Website who publishes pornographic pictures predominantly
coedcherry.com	85462	Video portal		Eroticism	Either Storyblog about erotic stories, website to chat about eroticism and sexuality or game-, video and storyblog without a clear aim
xvideos.com	74112	Video portal		Porn search engine	Search engine that specifically aims at pornography
youporn.com	65415	Video portal		Prostitution	Website to specifically advocage prostitution etc. (legal in Germany)
xnxx.com	52506	Video portal		Erotic cartoons or hentai portal	Portal specifically about pornographic comics and hentai
eroprofile.com	50527	Casual dating		Torrent	Torrentsites for porn distribution
144chan.pk	47139	Photo portal		Wrongly assigned	Wrongly assigned pages like onlinestores, men's magazines etc.
eronity.com	35596	Casual dating		Note. 1The majority of the coded websites serve different purposes. Categories were assigned regarding the supposed main aime or usage purpose of the respective website.
pr0gramm.com	29792	Wrongly assigned
redtube.com	29635	Video portal
hqbabes.com	27694	Photo portal
yourporn.sexy	22555	Wrongly assigned
nurxxx.mobi	19247	Video portal
nutaku.net	18402	Eroticism
txxx.com	14642	Video portal
pornpics.com	13163	Photo portal
livejasmin.com	12885	Webcam portal
amateurcommunity.com	12823	Casual dating
perfektdamen.co	12817	Video portal
eporner.com	12704	Video portal
treff6.de	12484	Casual dating
eis.de	12135	Wrongly assigned
ixxx.com	11712	Video portal
beeg.com	11669	Video portal
xhamsterlive.com	11155	Webcam portal
justporno.sex	10919	Webcam portal
my-homo.net	10528	Casual dating
storiesonline.net	10357	Eroticism
faptitans.com	10220	Eroticism
porn300.com	9838	Video portal
gotporn.com	9666	Video portal
pbwstatic.com	9454	Wrongly assigned
big7.com	9422	Video portal
brdteengal.com	9127	Photo portal
myfreecams.com	9086	Webcam portal
visit-x.net	8964	Webcam portal
cam4.com	8946	Webcam portal
tubegalore.com	8910	Video portal
tnaflix.com	8196	Video portal
planetsuzy.org	8123	Eroticism
gayforit.eu	7925	Video portal
ebenporno.com	7704	Video portal
tube8.com	7668	Video portal
fetisch.de	7613	Casual dating
hclips.com	7562	Video portal
gayboystube.com	7052	Video portal
pornohirsch.com	6911	Video portal
nudevista.com	6827	Video portal
xtube.com	6778	Video portal
boyfriendtv.com	6748	Video portal
pornmd.com	6727	Porn search engine
thesettlersonline.com	6560	Wrongly assigned
sunporno.com	6530	Video portal
hqporner.com	6447	Video portal
ashemaletube.com	6444	Video portal
vporn.com	6357	Video portal
fuq.com	6264	Video portal
pornsos.com	5883	Video portal
gaymaletube.com	5812	Video portal
rotlicht.de	5711	Prostitution
bongacams.xxx	5530	Webcam portal
heuteporno.com	5503	Video portal
machomoe.com	5474	Video portal
pornhubdeutsch.net	5432	Wrongly assigned
heavy-r.com	5429	Video portal
maturetube.com	5426	Video portal
analdin.com	5378	Video portal
4fuckr.com	5170	Webcam portal
between-legs.com	5092	Photo portal
sexy-beauties.com	5086	Photo portal
freepornq.com	4884	Video portal
upornia.com	4830	Video portal
liebeakt.com	4685	Video portal
manhub.com	4627	Video portal
youjizz.com	4583	Video portal
nudevista.at	4510	Video portal
luscious.net	4313	Erotic cartoons or hentai portal
clubseventeen.com	4047	Producers website
nakedgirls.mobi	4030	Video portal
imagefap.com	4027	Photo portal
drtuber.com	3994	Video portal
hotmovs.com	3988	Video portal
sexuria.com	3972	Video portal
pornhd.com	3938	Video portal
wankerlab.com	3839	Video portal
iwank.tv	3789	Video portal
4porn.com	3762	Video portal
pornkino.to	3750	Video portal
pussy.bz	3735	Wrongly assigned
pictoa.com	3715	Photo portal
empflix.com	3705	Video portal
porzo.com	3700	Video portal
endloseporno.com	3649	Video portal
vrporn.com	3638	Video portal
xsexcomics.com	3413	Erotic cartoons or hentai portal
tubepleasure.com	3390	Video portal
daftsex.com	3390	Video portal
nacktsonnen.com	3375	Photo portal
apornstories.com	3358	Eroticism
owl-intim.de	3323	Prostitution
sxyprn.com	3309	Video portal
jizzbunker.com	3233	Video portal
spankwire.com	3216	Video portal
porndroids.com	3151	Video portal
rule34.xxx	3151	Porn search engine
bongacams.com	3122	Webcam portal
bobolike.com	3121	Video portal
hdzog.com	3120	Video portal
nur.xxx	3115	Video portal
hd-pornos.net	3109	Video portal
porn.com	3068	Video portal
youporndeutsch.xyz	3053	Video portal
cuntwars.com	2952	Eroticism
perversefrage.com	2934	Eroticism
nuvid.com	2903	Video portal
mature.nl	2899	Video portal
cooch.tv	2877	Video portal
youporngay.com	2846	Video portal
playboy.de	2838	Eroticism
adult-empire.com	2834	Producers website
erocurves.com	2828	Photo portal
stripchat.com	2780	Webcam portal
dianapost.com	2776	Photo portal
foxporns.com	2753	Video portal
3dsex.pics	2717	Photo portal
tube188.com	2716	Video portal
a1tb.com	2651	Video portal
alohatube.com	2635	Video portal
whatsexy.de	2630	Casual dating
reif6.com	2624	Casual dating
pornxs.com	2613	Video portal
amandalist.com	2603	Photo portal
xl-gaytube.com	2577	Video portal
bravotube.net	2562	Video portal
sirporno.xxx	2557	Video portal
xxx3dcomix.com	2540	Erotic cartoons or hentai portal
watchxxxfreeinhd.com	2518	Video portal
ice-gay.com	2515	Video portal
sexu.com	2494	Video portal
6mature9.com	2461	Photo portal
amateurcommunity.de	2456	Casual dating
hostessen-meile.com	2443	Prostitution
yespornplease.com	2439	Video portal
xcafe.com	2432	Video portal
scharfecams.com	2426	Webcam portal
thisvid.com	2412	Video portal
porndoe.com	2352	Video portal
porngals4.com	2291	Photo portal
amarotic.com	2283	Producers website
extremetube.com	2243	Video portal
beautyprettyteen.com	2221	Photo portal
german-porno-deutsch.info	2220	Video portal
anyporn.com	2218	Video portal
sexy3dcomix.com	2199	Erotic cartoons or hentai portal
keezmovies.com	2191	Video portal
gayporno.fm	2189	Video portal
pornojux.com	2143	Video portal
serviporno.com	2126	Video portal
pornmarathon.com	2109	Video portal
cumlouder.com	2068	Video portal
professor-porno.com	2012	Producers website
boy18tube.com	2004	Video portal
pornoente.tv	1984	Video portal
mymusclevideo.com	1982	Video portal
freeporncategories.com	1971	Video portal
tubev.sex	1971	Video portal
lobstertube.com	1970	Video portal
pornorc.net	1950	Video portal
faekalienkanal.com	1928	Video portal
xxxdan.com	1922	Video portal
schnallensex.de	1905	Casual dating
youramateurporn.com	1884	Video portal
tubepornclassic.com	1846	Video portal
picpost.io	1827	Photo portal
hotnudegirls.net	1820	Photo portal
pornq.com	1809	Video portal
wearehairy.com	1806	Video portal
gayfreude.com	1798	Video portal
maturealbum.com	1778	Video portal
bravoporn.com	1742	Video portal
yuvutu.com	1734	Video portal
redwap.me	1722	Video portal
iamxxx.com	1713	Wrongly assigned
vikiporn.com	1683	Video portal
zeige-deine-sexbilder.com	1667	Producers website
xvidzz.com	1662	Video portal
dirtypornvids.com	1657	Video portal
sleazyneasy.com	1651	Video portal
madchensex.com	1642	Video portal
brazzers.com	1624	Video portal
mom50.com	1620	Photo portal
sexstories.com	1618	Eroticism
bilatinmen.com	1614	Video portal
foxgay.com	1607	Video portal
hot-sex-tube.com	1602	Video portal
instasext.com	1594	Casual dating
allover30.com	1583	Prostitution
penis-bilder.com	1550	Photo portal
abenteuerx.com	1537	Casual dating
homemoviestube.com	1530	Video portal
payserve.com	1521	Distributor
fundorado.de	1513	Webcam portal
anysex.com	1507	Video portal
hairyerotica.com	1498	Photo portal
literotica.com	1497	Eroticism
guysinsweatpants.com	1486	Producers website
chatti.de	1482	Eroticism
pornocbs.com	1477	Video portal
eroticbeauties.net	1467	Distributor
nurxxx.net	1465	Video portal
zbporn.com	1464	Video portal
stream-mydirtyhobby.co	1453	Casual dating
fantasti.cc	1441	Producers website
chaturbieren.net	1431	Webcam portal
nursexfilme.com	1404	Video portal
wildesporno.com	1393	Video portal
dirtyroulette.com	1386	Webcam portal
vivud.com	1380	Video portal
bestandfree.com	1378	Video portal
itinyteens.com	1374	Photo portal
shemaleporn.xxx	1355	Video portal
mylust.com	1348	Video portal
theporndude.com	1340	Distributor
asexstories.com	1335	Eroticism
milfgalleries.com	1331	Photo portal
lxax.com	1323	Video portal
camdorado.com	1268	Webcam portal
erogeschichten.com	1259	Eroticism
gaytorrent.ru	1242	Torrent
katestube.com	1241	Video portal
pornwhite.com	1235	Video portal
meteopool.org	1234	Wrongly assigned
ftopx.com	1232	Photo portal
perfectgirls.net	1220	Video portal
gaymenring.com	1219	Video portal
bunnylust.com	1198	Photo portal
dinotube.com	1196	Video portal
pornoxo.com	1185	Video portal
menhdv.com	1182	Video portal
wadtube.com	1180	Video portal
pornovideoshub.com	1179	Distributor
watchmygf.me	1176	Video portal
efukt.com	1163	Eroticism
parispornmovies.com	1163	Video portal
alphaporno.com	1159	Video portal
pornjam.com	1153	Video portal
bigboobsfilm.com	1147	Video portal
mannfuermann.com	1147	Eroticism
machogaytube.com	1136	Video portal
babesjoy.com	1134	Photo portal
erotikum.de	1134	Prostitution
porngem.com	1125	Video portal
livejasminbabes.net	1121	Distributor
gratisxhamster.com	1119	Wrongly assigned
pornoraum.com	1118	Video portal
3dpornpics.pro	1113	Photo portal
inaporn.com	1106	Video portal
azgals.com	1102	Photo portal
porno365.sex	1098	Video portal
pervclips.com	1096	Video portal
tacamateurs.com	1095	Distributor
3movs.com	1094	Video portal
pornopunkt.com	1089	Video portal
pornglee.com	1085	Video portal
candidgirls.io	1084	Video portal
lesarion.com	1074	Wrongly assigned
sexuria.to	1072	Torrent
bestfreetube.xxx	1067	Video portal
besthugecocks.com	1065	Video portal
hd-sexfilme.com	1057	Video portal
pornogrund.com	1045	Video portal
pornomovies.com	1041	Video portal
sexy-legwear.com	1041	Photo portal
forpornstarlovers.com	1037	Wrongly assigned
mangaporno.pro	1033	Erotic cartoons or hentai portal
youngheaven.com	1021	Photo portal
sexygirlspics.com	1014	Photo portal
tubemissile.com	1006	Video portal
goteenpics.com	1003	Photo portal
fattyvideos.com	999
tubexclips.com	997
oldertube.com	996
comicsporn.net	993
czechvideo.org	989
scatboi.com	987
manporn.xxx	982
peniszeigen.com	980
pichunter.com	979
nudesexphotos.com	975
tube2017.com	968
hdgaytube.xxx	961
toonsex.pics	955
braunschweigladies.de	950
ozeex.com	943
aebn.net	941
dominaforum.net	937
amateurbusters.com	935
flyflv.com	930
grannymommy.com	927
monstercockland.com	923
pornoheit.com	921
proporn.com	918
thegay.com	914
freematuresgallery.com	912
porndavid.com	908
sweetshow.com	906
good-gay.com	903
sexcartoonpics.com	901
legs-r-us.com	897
tube.ac	893
ametart.com	892
girlsofdesire.org	889
teenporngallery.net	882
frauporno.com	881
thumbzilla.com	871
homepornking.com	870
porno-himmel.net	862
dailydiapers.com	861
topxlive.com	858
shooshtime.com	847
pornowunder.com	845
faponix.com	837
shemalez.com	837
babeimpact.com	835
perfectnaked.com	823
myretrotube.com	821
tubedb.net	821
xfantasy.tv	814
eroxia.com	811
pornvideotop.com	806
goettingenladies.de	805
smallteentits.net	803
pornotanke.com	799
morazzia.com	791
berlinintim.de	788
justporno.tv	788
redporn.xxx	786
voyeurhit.com	782
watch4beauty.com	782
pornhubdeutsch.org	778
onpornpics.com	777
babesandgirls.com	773
xgap.tv	768
findtubes.com	766
tonicmovies.com	765
pornolaba.com	764
hunqz.com	761
18eighteen.com	759
iceporn.com	757
letmejerk.com	751
babesandbitches.net	749
viptube.com	746
pornbox.org	744
erotikportal-deutschland.net	741
tubedupe.com	739
maturehomemadeporn.com	737
pornicom.com	736
free-sex-video.net	730
xhamster-sexvideos.com	730
pornhat.com	730
deutsche-amateure.tv	727
camster.com	726
pornostunde.com	723
babesmachine.com	720
144chan.vn	718
video-one.com	717
porntube.com	716
xxxmom.pro	715
camangels.com	711
amoralvideos.com	707
pornodanke.com	706
fuck55.net	704
wankoz.com	701
eroluv.com	701
pornokasicka.com	701
perfectgirls.es	690
tubegals.com	686
geile-deutsche-pornos.com	682
chickteases.com	677
freemilfpics.com	674
deutsch-sexbilder.com	673
crptentry.com	672
sexykittenporn.com	671
18qt.com	670
roksa.pl	670
milffox.com	669
dirtyshack.com	667
pornorio.net	667
hotclips24.com	666
zmovs.com	665
excitemii.com	663
porndig.com	661
ebook-hell.to	660
rulertube.com	658
titsbox.com	656
isuxhd.com	653
realgfporn.com	651
tubsexer.com	648
fetishshrine.com	646
fapvidhd.com	644
shockingmovies.com	643
orgasm.com	643
hdpornz.biz	640
xxx3dcomics.com	639
its.porn	639
pornfun.com	636
fickenporno.com	633
oral-amateure.com	631
playforceone.com	629
gold-gay.com	628
gayromeo.com	620
maturesaged.com	618
maturemoms.tv	617
exgirlfriendmarket.com	614
inhumanity.com	610
porn24.tv	604
besten-sexbilder.com	601
sonorousporn.com	598
pornerbros.com	597
wichspornos.com	596
freeones.com	595
xxxkingtube.com	594
ferronetwork.com	593
hentaipornpics.net	593
ersties.com	590
sexeey.com	589
matures-fuck.com	588
barebackbastards.com	586
hqhole.com	586
bimbolive.com	583
deutsche-porn.com	583
xhamster.xxx	581
bestmalevideos.com	578
ultoporno.com	576
xxxtooncomics.com	576
deutschepornos-kostenlos.com	567
xl-porn.com	566
hentaisexpics.com	566
pornrox.com	564
erotischesexgeschichten.club	561
milfmovs.com	560
silkengirl.com	560
clips4sale.com	558
hellporno.com	556
office-beauties.com	554
xvideosex.site	554
prpops.com	551
xbabe.com	550
hdporzo.com	550
bravopornos.com	548
newbigtube.com	547
susi.live	546
deutschsex.com	545
pornbraze.com	545
unselfishporn.com	545
xxxity.com	544
naughtyamerica.com	542
porntv.com	541
dudesnude.com	540
vintagetube.xxx	539
tubecup.net	539
javbuz.com	536
spicytranny.com	534
gigantits.com	534
camwhoreshd.com	534
bangbros.com	532
bustybloom.com	528
nakedmatureladies.com	528
yourlust.com	528
la-mademoiselle.com	527
cfake.com	526
18paradise.com	525
pornburst.xxx	524
bellotube.com	522
vidxxx.info	522
sexcord.com	521
agaysex.com	520
nakedpapis.com	520
stream-mdh.se	520
gaypornofilme.com	519
amateurbeautypics.com	518
cherrychat.red	517
sheshaft.com	515
ptclassic.com	512
matureamateurpictures.com	512
sexgeschichten-gratis.com	511
hotblondesporn.com	510
elephanttube.com	509
hdxnxx.xxx	503
pornohexen.com	502
trendpornpics.com	502
daftporn.com	501
nubiles-porn.com	500
ftvgirls.com	499
pornhubpremium.com	499
sexpulse.tv	497
pornclipsxxx.com	494
kind-girls.net	493
tacnetwork.com	493
floozytube.com	490
teen-teasers.com	490
clashofcunts.com	489
pornlib.com	483
pornobilder.pics	483
freexcafe.com	481
skinnyteenpics.com	480
milfpornpics.xxx	479
porndeva.com	479
porn.biz	476
pornojenny.com	476
pornspark.com	474
boycrush.com	472
largehdtube.com	472
sextubespot.com	472
sexmotors.com	471
sensualgirls.org	470
nsgalleries.com	469
grannycinema.com	468
bestgore.com	468
perfectteenporn.com	467
xfilmen.com	466
polarpornhd.com	465
unrealgalls.com	462
men.com	459
wunderporno.com	458
sickjunk.com	457
hardsextube.com	456
porno.de	456
youtrannytube.com	455
3dsexgalleries.com	455
realitykings.com	451
yeswegays.com	451
erome.com	450
hentaiheroes.com	446
you2you.de	446
gayporno.tv	444
halloporno.com	443
fuckteen.mobi	441
pornsharing.com	441
muchporn.com	440
novoporn.com	440
jerkoffinstructions.org	438
tempesterotica.org	438
sambaporno.com	437
vid123.net	436
fapality.com	435
camvideos.tv	433
gigapron.com	433
hellporno.net	433
kontaktbox.com	433
pornokonig.com	433
hentai.cafe	433
onlydudes.tv	432
xxxvogue.net	431
deinesexfilme.com	429
tootop.com	428
3dsexpictures.net	427
porngames.adult	426
pornomasse.com	426
ypmate.com	423
goldpornfilms.com	422
100bucksbabes.com	419
ah-me.com	418
pornohammer.com	418
frankenladies.de	416
russian-granny.com	407
retrotubeclips.com	407
tube2012.com	406
alotporn.com	403
cartoonshardporn.com	403
bobs-tube.com	402
freexxxtoon.com	402
xxxhentaipics.pro	401
nudeskinnyteens.com	399
nakedteengirls.org	397
eindeutscheporno.com	396
pornotom.com	396
xxxcomicporn.com	396
gutenfick.com	391
mptentry.com	391
kisspornmovies.com	390
vintageporntubes.com	390
cherrynudes.com	389
pleasuregirl.net	389
sexteentube.tv	388
hdpornpictures.com	388
agedmamas.com	385
idealmilf.com	385
melonstube.com	385
xnxxfap.com	383
lesbian8.com	380
vjav.com	379
nudexxx.pics	377
24porn.com	375
aktuelleporno.com	374
anybunny.com	374
fuskator.com	374
mature-tube.sexy	373
porn-star.com	373
tubecup.org	373
tubevintageporn.com	373
fatmomtube.com	372
dobbyporn.com	371
darkcategories.com	368
sevac.com	368
assamateurpussy.com	368
brazzersnetwork.com	367
gobabefuck.com	367
camsoda.com	366
damplips.com	366
fickanzeiger.com	366
babesaround.com	365
newshemaletube.com	365
fapvid.com	363
pornoaffe.com	363
xdeutschpornox.com	363
auntmia.com	362
decorativemodels.com	361
fullhdxxx.com	360
tubezaur.com	358
xhamster.co	357
fxporn.pro	355
kaviar-pornos.com	355
lipcams.com	355
tubeporno.xxx	355
colliderporn.com	354
hentaibaka.pro	354
fakings.com	353
hotvoyeurtube.com	353
momjoi.com	352
xn----8sbp3abdbfk9f.com	352
caramelbbw.com	349
eispop.com	345
gayfire.com	344
vrsmash.com	344
voyeur-russian.com	343
fap18.net	341
hotntubes.com	341
ps0z.com	341
xnxx-pornos.com	341
sexorc.net	340
101boyvideos.com	339
pornosexbilder.com	338
txxxmstudios.com	338
hardxxxpics.com	337
omasporno.com	337
pornofeuer.com	337
megasexfilme.com	336
freeporno.xxx	334
coqnu.com	334
zuckerporno.com	334
gotgayporn.com	333
tiava.com	333
hqbutt.com	332
2gayboys.com	330
amateursteen.net	329
deutsche-sexfilme.net	329
tubewolf.com	329
illicoporno.com	329
gayfuckporn.com	328
hdsexdino.com	328
mymaturegranny.com	328
hentaixxxcomics.com	328
vipvideos88.org	328
apetube.com	326
berndsbumstipps.net	326
teenbeautypics.com	326
jizzex.com	325
gogirls18.com	324
timtales.com	323
xgrannytube.com	321
fastpics.eu	320
dirtyhomeclips.com	319
gyrls.com	319
meineporno.pics	319
omamaturetube.com	319
kizzboy.com	319
boobpedia.com	318
maturezilla.com	318
pornwatchers.com	316
vataa.com	316
kompoz.me	316
gaytube.com	315
tubebdsm.com	315
glam0ur.com	314
porneq.com	314
slutload.com	314
bigporn.com	314
monstercock.ws	312
pornktube.com	312
xpornplease.com	312
deutschetube.net	311
rasputinmansion.com	311
vartuc.com	310
porngallerytoons.com	310
easyporn.xxx	309
pornid.xxx	309
naughtymag.com	308
bongacam.net	306
xerotica.com	306
novojoy.com	305
biguz.net	304
scoreland.com	303
nextdoorstudios.com	302
sexvid.xxx	302
18teensex.me	301
southernstrokes.com	301
trillonario.com	301
steamyplay.com	300
eroticlinks.net	300
pornpicsbox.com	300
180chan.uno	300
hqtube.xxx	299
lemonstube.com	298
tube8.fr	297
thematurepornpics.com	297
shittytube.com	296
megatube.xxx	294
pornpicsamateur.com	294
rumporn.com	293
fulltrannytube.com	293
oldiepornos.com	290
adult-fanfiction.org	289
thepornlist.net	288
okporn.com	287
whorestube.com	287
nightdreambabe.com	286
mporno.club	286
titshits.com	285
youngboystube.com	285
rockettube.com	285
tuberbit.com	285
momshere.com	284
nicebabesfuck.com	284
pornpy.com	284
swipe.xxx	284
verysexyladies.com	284
cartoonsbestporn.com	284
freecoolporn.com	283
xxxhentaicomix.com	283
lustportal18.com	282
lingerie-mania.com	282
tubent.com	281
bestmaturepics.com	280
bravoteens.com	279
nailedhard.com	278
bigtitszone.com	277
gofucker.com	274
lesbianpornvideos.com	274
ohsexfilm.com	272
erotica-pictures.com	272
paintastic.de	272
daserotikforum.com	270
hwysex.com	269
streamhentaimovies.com	269
amateurorgasm.pro	268
bitporno.com	268
hureporno.com	268
redtube.com.br	266
teensextube.sexy	266
nakedneighbour.com	264
eresparis.com	264
silkengirl.net	263
youngpornvideos.com	261
fleshhole.com	260
mygaysites.com	260
picsmaster.net	260
winporn.com	260
scat.gold	260
homosexualtube.com	259
boxof.porn	258
gaypornplanet.com	258
hentaiporn.pics	258
cyborgtube.com	257
milfslutporn.com	257
nacktefrauen.pics	257
candidshiny.com	257
cliphunter.com	256
hd21.com	256
ma-ture.com	256
porn18sex.com	256
hierporno.com	255
onlybestporn.com	255
pornspan.com	255
hairygirlspics.com	254
amandapics.com	252
mature.eu	252
pornliebe.com	252
x-art.com	252
sexhubhd.com	251
nightclub.eu	250
xxxdinotube.com	249
grannypatty.tv	249
altefrau.com	248
smutty.com	248
ofun.de	248
desiredtube.com	247
me-gay.com	247
cambabe.me	247
8teenboy.com	247
babe8.net	246
behaarteladies.de	246
nudistube.com	246
treff6.com	246
xxxadd.com	246
amatorszexvideo.com	246
freexmovs.com	245
nakedteenporn.com	245
xteenclips.com	245
erotica7.com	245
tightpussysex.com	244
hornyteenphotos.com	243
explicittube.com	242
youpornru.com	242
xxxdessert.com	241
vipbabesfuck.com	240
wildsexycartoons.com	240
largeporntube.com	239
ultimatexxxvids.com	239
seaporn.org	239
wildnudism.com	238
hdmaturesporn.com	238
cashvideotube.com	237
nastyvideotube.com	237
nudems.com	237
babesinporn.com	236
o-xxx.com	236
caramelmature.com	235
dickcode.net	235
fuckmaturewhore.com	234
hotstunners.com	234
zootube1.com	234
dirtyasiantube.com	233
gaypasslist.net	232
hqtube.tv	232
novostrong.com	231
twinkertube.com	231
hotnakedgirls.net	230
retropornpics.net	230
youporn.xxx	230
idealporncartoons.com	230
pornflip.com	229
redhdtube.xxx	229
18teenporn.net	228
jonnyxxx.com	228
enigmaticboys.com	228
reviewporn.com	228
gayfuror.com	227
pornoklinge.com	227
pornolenta.cc	227
zzztube.com	226
bbwmilftube.com	226
exploitedcollegegirls.com	226
mengaypics.com	226
naughtyblog.org	225
grabpussy.com	224
gutesex.com	223
sextube.fm	223
nu-bay.com	222
echtsexgeschichten.com	221
camwhoresbay.com	221
private4.com	221
punishbang.com	221
toonsbestporn.com	221
collectionofbestporn.com	220
freshasianporn.com	220
metaporn.com	220
sexynakeds.com	220
verytwinks.com	219
xxx.com	219
toonmilf.com	219
hotfucktube.com	218
mature-lovely.com	218
messytube.com	218
thisyearsmodel.com	218
tube8.es	218
zoofiction.com	218
eastboys.com	218
babesxworld.com	217
dailybasis.com	217
clipeu.com	216
fridayporn.com	216
pornmaths.com	216
sex3.com	216
vivatube.com	215
bigfuck.tv	215
perfectmilfs.com	214
pornpoly.net	214
zzgays.com	214
geiletaschenporno.com	213
petrol.porn	213
folgenporno.com	213
ass4all.com	212
milfionaire.com	212
mypornbible.com	212
thebestfetishsites.com	212
uploporn.com	212
zoig.com	212
porno365.cc	212
18-teen-porn.com	211
heavycuties.com	211
nylon-teasers.com	211
spycock.com	211
wifetube.sexy	211
longgaysex.com	211
pinkworld.com	210
hiddenpics.top	210
bodensee-erotic.de	210
fuqer.com	209
lamalinks.com	209
hentaitube.video	208
hq-sex-tube.com	208
post-your-girls.com	208
xxxbanjo.com	207
sexdesitube.com	206
hqamateurtubes.com	206
18yoteen.com	205
bestialitysexvideos.com	205
bubbaporn.com	205
jsmcrjmp.com	205
toonswithporn.com	205
busters.porn	204
curvyteenpics.com	204
mrporngeek.com	204
asianpornmovies.com	203
bigsaggytitspics.com	203
perfecttitsporn.com	203
pornkinox.to	203
twinkspornos.com	203
3dexcellent.com	203
mydirtyhobby-stream.com	203
6kea.com	202
sre-perim.com	202
bigtitsnow.com	201
scatrina.com	201
xxxmangacomix.com	201
daddyfuck.ru	201
amateurretroxxx.com	201
milfsection.com	200
shemantube.com	200
teenel.com	200
sexvideos-hd.com	199
verygayboys.com	199
julesjordan.com	198
pornohelm.com	198
prettynubiles.com	198
rushporn.com	197
sexgeschichten-kostenlos.com	197
babestube.com	197
bang.com	196
happy-porn.com	196
holloporn.com	196
kinksterbdsm.com	196
pornoid.com	196
hotgirls4all.com	195
ooo-sex.tv	195
thenudism.biz	195
toonspornhere.com	195
alexboys.com	195
toonpornpics.com	194
3dhentai.pro	194
sweet-passion-escort.de	194
novohot.com	193
pottyteen.com	193
bigsexytoons.com	193
beste-sexgeschichten.com	192
asialadies.de	192
hotdeskbabes.pro	192
allvideosex.com	191
sexfilmstube.com	191
urlgalleries.net	191
rabbitsfun.com	190
hdmovies.porn	189
pornhu.org	189
pornoversion.com	189
hqsextube.xxx	189
xnxx2.pro	189
candypleasure.com	188
freefuckvids.com	188
onlysweeties.com	188
plumperpass.com	188
xxxmature.org	188
bokepxv.com	188
bumsenxxx.com	187
onora.men	187
candy.porn	186
cutewifes.com	186
grannytube.net	185
milfpussies.com	185
sexlew.com	185
submityourflicks.com	185
tiny-cams.com	185
picskarups.com	185
funkeln.eu	184
meine-perlen.com	184
tubepornfilm.com	184
gayjection.com	184
pornoo2.com	184
teenskitten.com	183
meinemuschibilder.com	183
grannypussyporn.com	183
zookings.com	183
iwank.pro	183
nudemomxxx.com	182
onmpeg.com	182
strumpfhosenbilder.com	182
teenagesexpics.com	181
mature-galleries.net	181
i-sux.com	181
hometubeporn.com	180
ideal-teens.com	180
playvids.com	180
erofus.com	179
sissy24.com	179
artemedia.nl	178
newmatures.com	178
severalmovies.com	178
tryboobs.com	178
18teenslut.com	177
xxxcj.com	177
eurogirlsescort.com	177
sexu.tv	177
russkoe.xxx	177
hardcoreteeniesex.com	176
vintagepornvideos.sexy	176
dianamovies.com	175
weltporno.com	175
youpornpremium.com	175
coffetube.com	174
pussystate.com	174
shemalestube.com	174
livefreecamx.com	174
jacquieetmicheltv.net	173
porno-oase.com	173
retrotubetv.com	173
theteensexy.com	173
watchmygirlfriend.tv	172
fapalog.com	172
modelle-hamburg.mobi	171
agrannysex.com	170
juicygranny.com	170
nastypornpics.com	170
teenpornvideo.xxx	170
momsexclipz.com	169
xxxcreatures.com	169
shemaletube.tv	169
femefun.com	168
intimesrevier.com	168
porngames.com	167
tante-uschi.cc	167
freepornx.org	166
incestxxx.me	166
ficktreff.com	166
hdpornvideo.xxx	166
dirty-room.eu	166
8boobs.com	165
atkmodels.com	165
esmatube.com	165
intporn.org	165
querverweis.net	165
xxxtubegf.com	165
herexxxtoons.com	165
pornotube-sex.at	165
gayboyporn.tv	164
hqboobs.com	164
ibizababes.com	164
muschitube.com	164
nudist-girls.info	164
wifewoman.com	164
amateurpornphotos.net	164
world-beauty.org	164
amatura.com	163
lbtube.com	163
maturepornxxx.org	163
momseries.com	163
grannyfucks.me	162
xxxnaughtytube.com	162
hentaimanga.pro	162
schwule-videos.com	162
juicyxxxtoons.com	162
sweetporncartoons.com	162
elegantmatures.net	161
pornedup.com	161
pornsticky.com	161
teensnow.com	161
wantedbabes.com	161
ladies-in-motion.de	161
petiteteenager.com	160
sexyfuckgames.com	160
voyeurstyle.com	160
girlvanic.com	159
h2porn.com	159
hdtube1.com	159
stupidcams.com	159
thepornstudy.com	159
xxxjournal.online	159
18porno.tv	158
charmingtranny.com	158
luckyporn.tv	158
over40handjobs.com	158
sharks-lagoon.fr	158
swapsmut.com	158
wetmummy.com	158
youx.xxx	158
sex-leipzig.de	158
toonsgoodporn.com	158
iwantmature.com	157
stocking-tease.com	157
apornotube.net	156
netvideogirls.com	156
sexybabegirls.com	156
tubous.com	156
forumophilia.com	156
tubeteasers.com	156
adultsites.co	155
area51.to	155
jrvids.com	155
maturezporn.com	155
dogfartnetwork.com	155
disk4all.com	155
amateursex-x.com	154
oxotube.com	154
peachy18.com	154
teensex18.tv	154
tubecaptain.com	154
babesbang.com	153
badteencam.com	153
erfahreneladies.de	153
hotbustymoms.com	153
geiltubexxx.com	153
sexfilm.rocks	153
fetish-pics.com	152
fuckup.xxx	152
pipeporntube.com	152
teatroporno.com	152
theteenbay.co	152
studentsexparties.com	152
milfanalpics.com	151
pornstill.com	151
teenanal.mobi	151
bustyteenporn.com	151
zztube.com	151
wildsexytoons.com	151
myyoungtits.com	151
gaypornhdfree.com	150
iporntv.net	150
mydirtyhobby.to	150
sinnesfeuer.de	150
gaypornarchive.com	150
mykinkyhobby.com	149
pinflix.com	149
spermyporn.com	149
bromo.com	149
grannypics.info	149
angel-porns.com	148
ass-time.com	148
goldporntube.com	148
magicmovies.com	148
avladies.de	148
madnessporn.com	148
18teenporno.tv	147
elitebabes.com	147
ladyboytube.tv	147
needtoporn.com	147
nevid.us	147
realmomsex.com	147
rk.com	147
teenhost.net	147
sexdo.com	147
alltoonsporns.com	147
freepornpics.net	147
gopornpictures.com	146
twinkhot.com	146
hardcorepost.com	145
fineporn.net	144
josy-black.tv	144
squirt.org	144
grannybigboobs.com	143
kindnudist.com	143
takaporn.com	143
teenfuckhd.com	143
girlsfucked.com	143
inakedteens.com	143
puss8.com	143
kookporn.com	142
matureladiespics.com	142
pbabes.com	142
privateclassics.com	142
cartoonsbigporn.com	142
1classtube.com	141
chinapornmovie.com	141
hairycorner.com	141
kudosporn.com	141
scout69.com	141
teen-homemade.com	141
wetpussy.sexy	141
sexy-teens.biz	141
babeuniversum.com	140
variousgalleries.com	140
strapateur.com	140
cutemodels.biz	139
homo.net	139
omasex.tv	139
teencumpot.com	139
faapy.com	138
maturetube.pro	138
o-be.com	138
rosebuttboard.com	138
wowerotica.com	138
fxxx.pro	138
aweporn.com	137
idealmature.com	137
teenpussylove.com	137
theoldermature.com	137
teenbe.com	137
lanotte.tv	137
xxxarchive.online	137
clubtug.com	136
foxes.com	136
goutube.net	136
hornyteenslut.com	136
wtfpeople.com	136
spicy-amateurs.com	136
fuckmoral.com	135
incest-vids.net	135
momsteachingteens.com	135
deutschporntube.com	135
lady-stockings.com	134
matures-naked.com	134
novoboobs.com	134
nudistgallerie.com	134
pussyspace.com	134
redsexhub.com	134
tubeadultmovies.com	134
19teenmovies.com	134
hqpornstream.com	134
tinyteenfuck.com	134
xxxsharing.online	134
sassygirls.fun	134
artnudegalleries.com	133
bigtitsmilf.com	133
eskimotube.com	133
freshpornclips.com	133
geilesexstories.net	133
hhjcc.com	133
sexy-age.com	133
todorelatos.com	133
trannytube.net	133
milfporn.tv	132
xxxbook.online	132
adult-sex-games.com	131
luxuretv.com	131
omaporno.pics	131
porn7.xxx	131
xcum.com	131
diapergal.com	130
gaypornovideos.biz	130
ukfucking.com	130
forhertube.com	130
xxxmuscleflex.com	130
priori.online	130
mofosex.com	129
scandalplanet.com	129
smutr.com	129
tubegold.xxx	129
vivagals.com	129
xxxtubedot.com	129
tryteenporn.com	129
nichehit.net	129
good-gay.tv	128
juicygif.com	128
myfreeteen.com	128
beauty4k.com	128
petitenakedgirls.com	128
anonsharer.org	128
f1home.ru	128
xxxroom.site	128
besserporno.com	127
blueamateur.net	127
fucked-tube.com	127
newamateurtube.com	127
onlylesbiantube.com	127
teensyoung.com	127
wanktube.com	127
anybimbo.com	126
bannedsextapes.com	126
kackenseite.com	126
primecurves.com	126
youngleafs.com	126
fritchy.com	126
lacynylonspics.com	126
oldpussyporn.com	126
theyoungnudes.com	126
chesterpepper.com	125
goldhdtube.com	125
hugesex.tv	125
shegods.com	125
thecandidzone.com	125
mrdouble.bz	125
keep2porn.net	125
soluna.pw	125
220images.com	124
extremematuresex.org	124
fuckbox.org	124
hentaidude.com	124
lotostube.com	124
madmamas.com	124
sexpun.com	124
7feel.net	123
painaltube.com	123
sexyteenboys.net	123
pornhammer.com	123
sexygirlsporntube.net	123
sexbodensee.de	123
biguz.de	122
juicywives.com	122
naughtyathome.com	122
novoglam.com	122
pornbozz.com	122
cameraboys.com	122
asia-sexhaus.de	121
dirtyyoungbitches.com	121
hairyporn.pro	121
hdteensexvideos.com	121
hqvintagetube.com	121
rotlichtmodelle.de	121
xnxxvideohot.com	121
multiup.org	121
nicecloseups.men	121
soloporno.xxx	121
allcartoonshere.com	121
66hub.com	120
claudia-marie.com	120
curvyfemales.com	120
deutsche-porno.net	120
fapporn.me	120
girlsonstickam.com	120
hd-easyporn.com	120
pornoreino.com	120
pornoschlange.com	120
tubesplash.com	120
nackte-frauen-galerien.info	120
marvelloushentai.com	120
dorcelclub.com	120
metarthunter.com	120
dump.xxx	119
inthecrack.com	119
mom2fuck.com	119
russianrape.org	119
wowthatswhy.com	119
xxx-blog.to	119
gotblop.com	119
shavedpussypics.com	119
moviesand.com	119
clickfucking.online	119
amazingvintagesex.com	118
finestlatinos.com	118
lustteens.net	118
naturistscans.com	118
spicyplumpers.com	118
besteroticpics.com	118
crazysexytoons.com	118
picsporncartoons.com	118
pornesq.com	118
holloporn.mobi	117
jzzo.com	117
lesbiansex.sexy	117
tubegangsta.com	117
goodlyboys.com	117
shemale-porn-galls.com	117
gaytubefiles.com	117
adultium.com	116
free-sexcam-hub.com	116
mybestxtube.com	116
bellesa.co	116
curvybabes.mobi	116
adultvideotop.com	115
bossvideotube.com	115
gayporntube.pro	115
sexoasis.com	115
coedpictures.com	115
rec-tube.com	115
allporncartoons.com	115
amateurh.com	115
bonusvid.com	114
boyfriend.dk	114
everydayporn.co	114
flyingjizz.com	114
jizzle.com	114
vipissy.com	114
xxx-stop.com	114
pornmaturetube.net	114
alrincon.com	113
fuckedtubehd.com	113
hotboys.com.br	113
pornpicgalleries.com	113
flashtranny.com	112
painfullanal.com	112
fuckingnylon.com	112
sex24.tv	112
sexfilme.xxx	112
box066.com	111
family-nudists.xyz	111
idealporn.tv	111
olderwanker.com	111
pornsitestars.com	111
realsubmitted.com	111
shemales-time.com	111
teenda.com	111
xxmovz.com	111
teenystorage.com	111
modelhub.com	111
nicesexytoons.com	111
eteenporn.com	110
largecamtube.com	110
maturefucktube.com	110
straightpornstuds.com	110
yeptube.com	110
nudemomsex.com	110
metarthub.com	110
sexyteensgirls.xyz	110
pornofkings.com	110
busenladies.de	109
fetishpapa.com	109
nudistlog.com	109
panoramablick.com	109
queerpixels.com	109
devilhdtube.com	109
sweet3dsex.com	109
multimatureporn.com	109
geilemaedchen.com	108
newlineporn.com	108
teensforfree.net	108
tono.com	108
ooo-sex.com	108
pornorips.com	108
carsexty.xyz	108
xhamster.one	108
befuck.com	107
eeltube.com	107
hqtrannytube.com	107
seemyporn.com	107
youporn.de	107
osteuropaladies.de	107
uncensored-films.com	107
youngvagina.ru	107
144chan.id	106
pervertstore.com	106
spankingtube.com	106
thehun.net	106
trannysexvideo.com	106
tubeporncity.com	106
updatetube.com	106
zooxhamster.com	106
bigroundass.net	106
jeffsmodels.com	106
arionmovies.com	105
fuckhergently.club	105
mhd6.com	105
momo-net.com	105
old-and-young-lesbians.com	105
sexxxplanet.net	105
youngpornclip.com	105
erotikfrage.com	105
mommyfucktube.com	105
legalporno.com	104
penislust.com	104
porcore.com	104
wtfpass.com	104
fullyporn.com	104
angryboy.tv	103
lucasentertainment.com	103
nastybulb.com	103
temptingangels.org	103
themomsfucking.net	103
dadcrush.com	103
korea-porn.net	103
cutepetiteporn.com	102
gay-sexgeschichten.com	102
paradisehill.cc	102
rossoporn.com	102
yo-sex.com	102
pornovideos-hd.com	102
xxxalbum.online	102
mypussydischarge.com	102
kitties-collection.xyz	101
mature-mom.porn	101
nude-gals.com	101
realzoomovies.com	101
sarenki.com	101
sugarnakedteens.com	101
anudetube.com	101
seancody.com	101
smarthairypussy.com	101
streaptease.net	101
kinkymistresses.com	101
bestsextoons.com	101
madsextube.com	101
smallbox.fun	101
xxxport.site	101
deliciousbabes.org	100
forcedporn.me	100
gelbooru.com	100
maturepie.com	100
miriale.com	100
nudist-archive.com	100
sextvx.com	100
sonateen.site	100
teensark.com	100
teensporn.pics	100
xxxjug.com	100
bumsfilme.com	100
realjapansex.com	100
twistystreet.info	100
xxxcookie.net	100
wanna18.com	100
hdpornochief.com	99
i-love-mature.com	99
indianpornvideos.com	99
sexmole.com	99
teentubeporn.pro	99
watchmyexgf.net	99
youporn-sexfilme.com	99
openerotik.com	99
porn00.org	99
amor-frau.com	99
divinebreasts.com	99
pornn.xxx	99
brazzerssurvey.com	99
kissporntube.com	98
perfectnudegirls.com	98
porneva.com	98
sexenvelope.com	98
slutscreampie.com	98
smuttymoms.com	98
youtubelike.com	98
xxxhoo.com	98
waskucity.com	98
18nudeteens.net	97
allfuckteens.com	97
gaypornempire.com	97
hamsterporn.tv	97
hqmaturetube.com	97
myteenphotos.com	97
niftynude.org	97
sex.com	97
weecams.com	97
wertheimvillage.com	97
pornhost.com	97
xrares.com	97
bigdildos.online	97
8xxxtuber.com	96
pisse-pornos.com	96
thenewporn.com	96
wildvintageporn.com	96
pornvids.pro	96
youngsextube.me	96
rexxx.org	96
dosexybabes.com	95
nudist-photos.org	95
hothomemade.com	95
lustteenpics.com	95
yourteenage.com	95
milfzr.com	95
my-sexy-place.com	95
maturecougarpics.com	95
tube.nu	95
18-teen-xxx.com	94
largepornfilms.com	94
pdfmagaz.in	94
sexanimalvideos.com	94
tubeon.com	94
xnxxv.info	94
clipwatching.com	94
freesex.pro	94
hdgayporno.com	94
maturemomson.com	94
selinaminx.com	94
hornytoon.com	94
grannypornpics.pro	94
allpornstarphotos.com	93
allsexclips.com	93
bonertube.com	93
grannysexclub.com	93
sexyteengays.com	93
taxi69.com	93
eroticbeautypics.com	93
18cuteteenboys.com	92
avelip.com	92
homeprivatevids.com	92
knockporn.com	92
kowalskypage.com	92
porn-o-rama.com	92
seemomsuck.com	92
sexytrunk.com	92
stilltube.com	92
yourfreeporn.tv	92
nylonallover.com	92
bangedtranny.com	92
sexix.net	92
nudetwinks.net	92
xxxspace.online	92
amateurfuckpictures.com	91
deutschpornhub.com	91
handyporn.org	91
livehomemade.com	91
niceteenmodels.com	91
seemygfvids.com	91
supertightporn.com	91
watchmygf.net	91
blackmilftube.com	91
goldmomsex.com	91
unfaithfulxxx.com	91
yuvutu.guru	91
listporntoons.com	91
pridestudios.com	91
youlove.host	91
bizarrepornmovies.com	90
busty-britain.com	90
freesexavenue.com	90
ftvmilfs.com	90
hairysexporn.com	90
nakedsword.com	90
nudeteenpussy.pro	90
nylonbilder.net	90
porndoepremium.com	90
xnxxfreeporno.com	90
fleshed.net	90
backroomcastingcouch.com	90
miniparty.icu	90
famegirls.net	90
hegre.com	89
palmtube.com	89
pornpics24.com	89
sexleave.com	89
tastyspics.com	89
upskirtclothes.com	89
watchmygf.com	89
hairytouch.com	89
firsttoo.bid	89
huren-netz.com	89
mandrilltube.com	89
anyxxx.pro	89
gaysexpositions.guide	88
grossporno.com	88
nylonperfect.com	88
pornlesbianporn.com	88
redpornblog.com	88
sexybolt.com	88
straightage.com	88
tube2011.com	88
youngamateurgirls.com	88
ametureteen.com	88
myamateurwife.com	88
nudepornpics.com	88
teendorf.com	88
tubenoble.com	88
momsonbed.com	88
willigedamen.com	88
xxxsector.site	88
tubetop69.com	88
xnudewomen.com	88
adultamateurtube.com	87
allpantypics.com	87
amateurteengf.com	87
exclusivemilf.com	87
humoron.com	87
lovehomeporn.com	87
lovemomporn.com	87
matureland.net	87
nineteentube.com	87
noworrytube.com	87
webcamsextoys.com	87
xpornotubes.com	87
xxxonxxx.com	87
schwanzbilder-held.com	87
xxxhentaivids.com	87
pt-grl.click	87
strafbuch.de	87
legteensex.com	87
nudeeroticgirl.com	87
fpo.xxx	86
milfsporn.online	86
niceassphotos.com	86
nudesexporn.com	86
pornloverx.com	86
pornzoe.com	86
runporn.com	86
stucktube.com	86
xvideos.co	86
xxxyeshd.com	86
frivolous-dressorder.com	86
shemaletube.pro	86
ulporno.com	86
ninepornstargirls.xyz	86
awempt.com	86
gaysexvideos.sexy	86
xmoan.com	86
animalsex365.tv	85
frprn.com	85
geilefrauen.info	85
mysexgames.com	85
nudist-porn.com	85
playsexgames.xxx	85
sexhd.pics	85
sexgirlfriend.com	85
familyporn.tv	85
girlsdocam.com	85
mosteroticteenz.com	85
showmyporn.com	85
bigbuttmature.com	84
hotmilfpictures.com	84
hotmilfs.pics	84
nudisteens.com	84
pornpassword.biz	84
pornxo.xxx	84
asspoint.com	84
limeteensex.com	84
mbigg.com	84
lesbenhd.com	84
cartoon-sex.tv	84
teen-xxx.ru	84
nudevista.club	84
booloo.com	83
handjobhub.com	83
mature-orgasm.com	83
sexytube.me	83
teen-o-rama.com	83
wow-mature.com	83
gaysexphotos.com	83
porn2012.com	83
xxxplace.online	83
19nitten.com	83
pornnoble.com	83
cashforsextape.com	83
adultxxxvids.com	82
grannypornpics.com	82
hardexxx.com	82
herzporno.com	82
hqmatureasses.com	82
milfspics.com	82
nanoerosex.xyz	82
porn-twinks.com	82
sexstalk.com	82
sextubehere.com	82
xxxhubvideos.com	82
braziltgirls.xxx	82
animal-pornos.info	82
bestgaypornpics.com	82
8teenbay.net	81
extremefuse.com	81
fleshholehd.com	81
ice-porn.com	81
matureshock.com	81
mazolporn.com	81
milfswildholiday.com	81
momtubevideos.com	81
omapornos.tv	81
pornmaturetube.com	81
sextubeset.com	81
theclassicporn.com	81
zweiporn.com	81
jg-leathers.com	81
youfreeporntube.com	81
freegaytube.xxx	81
rapeinporn.com	81
sashaseries.webcam	81
veporn.pro	81
vrpornseek.com	81
anotherbabe.com	80
bongacams.mobi	80
chicpussy.com	80
fucksexybabes.com	80
heartbreakers.gallery	80
iliketubes.com	80
lsl.com	80
nesaporn.com	80
sex-unfall.com	80
stickamvids.net	80
xxxmovies.pro	80
zzcartoon.com	80
besten-pornobilder.com	80
gaycock.tv	80
intime-erotik.de	80
xxxbabesparadise.com	80
beegtubeporn.com	80
fallenteenangels.com	79
grannyflash.com	79
hairy-beauty.com	79
livegranny.com	79
privatesexgeschichten.com	79
granny-tube.tv	79
pornpicsarchive.com	79
shemaletubevideos.com	79
adulttheaterfun.com	79
aboutporn.biz	78
anyporn.org	78
femdomcc.org	78
hdpornfree.xxx	78
ichmussmalpipi.com	78
la-xxx.com	78
meetandfuckgames.com	78
midporn.com	78
myhotzpic.com	78
oldiepornos.net	78
zoztube.com	78
cfnmpics.com	78
fapxl.com	78
hdready.xxx	78
xxxmilftoon.com	78
3deroticpics.com	78
wholikes.pw	78
gayck.com	78
9taxi.com	77
bigsexhub.com	77
cartoontube.com	77
chixxi.com	77
deutsch-sexfilme.com	77
grooby.com	77
jizzez.net	77
juliamovies.com	77
kostenlospornos-deutsch.com	77
muschi-held.com	77
originalretroporn.com	77
sex-orgy.net	77
squirtingclips.com	77
teenselfvids.com	77
tubeberserk.com	77
willigemilfs.de	77
youngsex.video	77
gayrookievideos.com	77
freemomporn.net	77
taboopussy.ru	77
tubespin.tv	77
bestfreetoons.com	77
yboys.net	77
fuckpussy.ru	77
megasex.xyz	77
thegayteenstudio.com	77
pornokink.com	77
adultsclips.com	76
fatstube.com	76
justgay.porn	76
myrealteens.com	76
newmaturevideos.com	76
nudez.com	76
perttits.com	76
playporngames.com	76
wildhole.com	76
wildteenporn.com	76
xxxaporn.com	76
eroszauber.de	76
freepornofreeporn.com	76
porn-plus.com	76
sexystuttgart.de	76
slimewave.com	76
hairyzilla.com	76
xxxhentaimanga.com	76
sexgames.cc	76
3dcomix.pro	75
ashemaletv.com	75
asssex1.com	75
badgirlporn.com	75
bdsmok.com	75
cuckoldplacetube.com	75
huhporn.com	75
icomsex.com	75
wetplace.com	75
gaysexboys.net	75
porn-gifs.top	75
jetfilez.top	75
wiz69.com	75
pornorus.me	75
40somethingmag.com	74
anyfoxy.com	74
hornyelephant.com	74
hornyjourney.com	74
lookforporn.com	74
mylovedtube.com	74
myteentgp.com	74
pornopate.com	74
3d-tgp.com	74
pornpipi.com	74
youngsex.top	74
sweetness.pw	74
gayroot.com	74
beautifulassporn.com	74
18tube.xxx	73
429members.com	73
badwap.desi	73
cams.com	73
extremal-board.com	73
faptime.info	73
fickendo.com	73
fuckingpetiteteen.com	73
gratis-sex-Photos.com	73
javfor.me	73
javhihi.com	73
maturealbum.me	73
morgensex.org	73
muchfuck.com	73
nudeteenladies.com	73
pornfile.info	73
pornstarstart.com	73
redtube.co	73
supergaybros.com	73
tastyblacks.com	73
xnxxcomvideos.com	73
adtgp.com	73
freeroughporn.com	73
transen-pornos.com	73
ultralesbianporn.com	73
nudist-teen.org	73
virginsex.biz	73
youngporn.me	73
privatesexbilder.com	73
nudistvid.eu	73
voyeurfrance.net	73
creampietubeporn.com	72
einfachtitten.com	72
fuckthismature.com	72
gayboyshd.com	72
gradeuptube.com	72
momsex.tv	72
motherfuckboys.com	72
nudeteengays.net	72
sexvintagefilms.com	72
silverdaddies.com	72
teenerotica.xxx	72
tubewagon.com	72
wholevideos.com	72
yepporn.com	72
asian-teen-sex.com	72
josspic.cam	72
jungeladies.de	72
dampfpinasse-mathilda.eu	72
be-porn.today	72
gayporn.fm	72
golderotica.com	72
freecamsexposed.com	71
kindmovies.com	71
maturelarge.com	71
oralhoes.com	71
pornarch.com	71
pussygirls.com	71
realbdsmsex.com	71
sexhdtuber.com	71
sharingmygf.com	71
staxxx.com	71
teengirlsarchive.com	71
watchmygfvideos.com	71
assdudes.com	71
latinaladies.de	71
gayspornpics.com	71
hdvideoxxx.biz	71
mycams.com	71
sexcas.xyz	71
fuckmyholeplease.xyz	71
freshcandies.webcam	71
pornsexer.com	71
18pornsex.com	70
easyhotpics.com	70
erosexus.com	70
extremeporn.tv	70
fileforfun.top	70
freepornvs.com	70
myfreemature.com	70
overthumbs.com	70
pornosearch.guru	70
strictlesbian.com	70
teencaress.com	70
wildcamporn.com	70
xdada.com	70
xdate18.tv	70
k2porn.com	70
teenlist.top	70
picsgranny.info	70
fick-scout.net	70
herematureshd.com	70
xmodels.men	70
1-3-5-7.com	70
somaturetube.com	70
alllesbiantube.com	69
azkempire.com	69
babepedia.com	69
barfuck.com	69
freeteengayporn.com	69
girlspornphotos.com	69
hotscope.tv	69
pornhub-deutsch.net	69
pornstarsadvice.com	69
rexxx.com	69
nudity911.com	69
watchxxxfree.com	69
[truncated: 9,333 more rows]
